# Supplementary material for: A simple method to isolate structurally and chemically intact brain vascular basement membrane for neural regeneration following traumatic brain injury
Source: Biomater Res. 2023 Jan 12;27:2. doi: 10.1186/s40824-023-00341-6 (PMC9837976; doi:10.1186/s40824-023-00341-6)
Supplement: Supplementary file 1 — Additional file 1. [file 40824_2023_341_MOESM1_ESM.zip]

Archive with 2 entries (2 files):
- video1.avi
- video1.mp4
